# Supplementary material for: The Formation of the Bicoid Morphogen Gradient Requires Protein Movement from Anteriorly Localized mRNA
Source: PLoS Biol. 2011 Mar 1;9(3):e1000596. doi: 10.1371/journal.pbio.1000596 (PMC3046954; doi:10.1371/journal.pbio.1000596)
Supplement: Table S1 — Sequences of bcd antisense oligonucleotides. (0.02 MB XLS) [file pbio.1000596.s017.xls]

## Sheet: Sheet1
Probe number	Sequence (5' to 3')	position in open reading frame
		(nucleotides)
1	aaaagttttgatctggcggc	12
2	atgcggatgtgtgtgcgtgt	50
3	aagctgcggatgttggtgat	110
4	tttcggaattgtggcggcaa	133
5	atcgaaaagcaaatcgaagg	155
6	tagtttatcgctcccgttcg	178
7	cagatacggacgtatgtagt	200
8	tctggcttgggcatctggtt	223
9	atcaccagagagtcgggcag	247
10	taaaagtggtgcgggtgcga	279
11	agctctgctatttgagagct	301
12	tatcgtccctgcagaaagtg	328
13	tttcgctgacagatccgcaa	365
14	tatcttcacctgggctgtgc	395
15	gacgccgacggttcttaaac	417
16	tgatccgattggatcttgtg	439
17	ctcgtaggactggtccttgt	461
18	atcgctctgtttcatacccg	497
19	aagctaagagtctgcaagct	529
20	tgacggagtcaaagcgttgg	566
21	atgtgtgcagtgggcgttga	595
22	aatgactcgctgtagtgctc	619
23	cattgtagttgtagtaggcg	642
24	attggcctgggcgtgattgt	668
25	gatactgcatgtgcatgtga	690
26	attgacattggtcgacccag	731
27	tgctgctgctggaagaactg	757
28	ttgctgctggtgattatgga	779
29	ttgctgctgctgcatctggt	827
30	atggtattgctgctgctgag	854
31	gcttttgctggaagtcaaag	876
32	tccttgaccaggacgcgaca	907
33	agctgttgaagttgtagtcg	939
34	attcccgatcgcatgtagta	961
35	aatggctcgtagacctcgga	1036
36	actttcgtcattcttgggtg	1058
37	atgccgatgccacacagact	1081
38	ttgctcgttccgtcgtccat	1150
39	caagatctgtagcgtcgtct	1172
40	tcttgtccagacccttcaaa	1197
41	atgtcgtcgctactgccatc	1225
42	tcctgctaaggctcttattc	1253
43	aaatgccgctccacgatttc	1277
44	gcgaaggcttgccaaatttg	1299
45	tattggttcgattcgcccat	1363
46	cattatcgtatccatcgtgc	1388
47	tccgatggggattatacgct	1410
48	agtaggcaaactgcgagttg	1440
